# Supplementary material for: Development and Psychometric Validation of the Breast Cancer Stigma Assessment Scale for Women with Breast Cancer and Its Survivors
Source: Healthcare (Basel). 2024 Feb 6;12(4):420. doi: 10.3390/healthcare12040420 (PMC10887980; doi:10.3390/healthcare12040420)
Supplement: Supplementary file 1 [file healthcare-12-00420-s001.zip]

Archive with 1 entries (1 files):
- healthcare-2773345-supplementary.pdf
